# Supplementary material for: Epigenetic-Mediated Antimicrobial Resistance: Host versus Pathogen Epigenetic Alterations
Source: Antibiotics (Basel). 2022 Jun 16;11(6):809. doi: 10.3390/antibiotics11060809 (PMC9220109; doi:10.3390/antibiotics11060809)
Supplement: Supplementary file 1 [file antibiotics-11-00809-s001.zip]

Archive with 1 entries (1 files):
- antibiotics-1705847-supplementary.pdf
